# Supplementary material for: Phylogeographic and Genomic Insights Unveil the Evolutionary History and Post‐Glacial Recolonization Routes of the Palmate Newt (Lissotriton helveticus) Into Europe
Source: Ecol Evol. 2025 Sep 3;15(9):e71994. doi: 10.1002/ece3.71994 (PMC12406083; doi:10.1002/ece3.71994)
Supplement: Supplementary file 1 — Table S1: ece371994‐sup‐0001‐Tables.zip. Table S2: ece371994‐sup‐0001‐Tables.zip. Table S3: ece371994‐sup‐0001‐Tables.zip. [file ECE3-15-e71994-s001.zip]

Archive with 4 entries (4 files):
- TableS1.xlsx
- TableS2.IBD.xlsx
- TableS3.GLM_ENM_MODELS.xlsx
- Supplementary tables.zip
