# Supplementary material for: Phylogeographic and Genomic Insights Unveil the Evolutionary History and Post‐Glacial Recolonization Routes of the Palmate Newt (Lissotriton helveticus) Into Europe
Source: Ecol Evol. 2025 Sep 3;15(9):e71994. doi: 10.1002/ece3.71994 (PMC12406083; doi:10.1002/ece3.71994)
Supplement: Supplementary file 1 — Table S1: ece371994‐sup‐0001‐Tables.zip. Table S2: ece371994‐sup‐0001‐Tables.zip. Table S3: ece371994‐sup‐0001‐Tables.zip. [file ECE3-15-e71994-s001.zip › TableS1.xlsx]

## Sheet: Sheet1
Table S1. List of all specimens used in this study including their specimen code, geographic locality and coordinates, the number of the filtered reads and the specimens used for each analysis.
Species	Specimen code	Latitude	Longitude	Country	Locality	Locality number	Filtered reads	Dataset 1	Dataset 2	Dataset 3	Accession code
Lissotriton helveticus	ERG7_Th55	40.5428	-8.68301	Portugal	Vagos, Portugal	1	1955542	-	yes	yes
Lissotriton helveticus	ERG8_Th56	40.5428	-8.68301	Portugal	Vagos, Portugal	1	2748525	-	yes	yes
Lissotriton helveticus	ERG4_Th52	41.3382	-8.65855	Portugal	Vila de O Conde, Portugal	2	2435183	-	yes	yes
Lissotriton helveticus	x_203	42.4272	-8.59944	Spain	Pontevedra, Galicia	3	3934710	-	yes	yes
Lissotriton helveticus	x_231	42.2389	-7.99418	Spain	Ourense, Galicia	4	1601126	-	yes	yes
Lissotriton helveticus	X_192	42.2864	-7.54763	Spain	Covas, Montederrama, Ourense	5	2660333	-	yes	yes
Lissotriton helveticus	X_234	42.2864	-7.54763	Spain	Ourense, Galicia	5	2489894	-	yes	yes
Lissotriton helveticus	X_229	42.2864	-7.54763	Spain	Ourense, Galicia	5	2544248	-	-	yes
Lissotriton helveticus	X_260	42.2864	-7.54763	Spain	Ourense, Galicia	5	2005541	-	-	yes
Lissotriton helveticus	x_226	42.2864	-7.54763	Spain	Ourense, Galicia	5	3849006	-	yes	yes
Lissotriton helveticus	x_156	42.3387	-7.8411	Spain	Ourense, Galicia	6	2176146	-	yes	yes
Lissotriton helveticus	X_206	43.1153	-7.61382	Spain	Insuas de Miño, Galicia	7	3077483	-	yes	yes
Lissotriton helveticus	X_211	43.1153	-7.61382	Spain	Insuas de Miño, Galicia	7	2394001	-	-	yes
Lissotriton helveticus	X_216	43.1153	-7.61382	Spain	Insuas de Miño, Galicia	7	1951580	-	-	yes
Lissotriton helveticus	X_243	43.1153	-7.61382	Spain	Insuas de Miño, Galicia	7	1622621	-	-	yes
Lissotriton helveticus	X_269	43.1153	-7.61382	Spain	Insuas de Miño, Galicia	7	2437256	-	-	yes
Lissotriton helveticus	x_210	43.1153	-7.61382	Spain	Insuas de Miño, Galicia	7	3391704	yes	yes	yes
Lissotriton helveticus	X_225	43.3286	-7.31712	Spain	Pastoriza, Galicia	8	2743750	-	yes	yes
Lissotriton helveticus	X_272	43.3286	-7.31712	Spain	Pastoriza, Galicia	8	4851661	-	yes	yes
Lissotriton helveticus	X_228	43.3286	-7.31712	Spain	Pastoriza, Galicia	8	2114605	-	-	yes
Lissotriton helveticus	X_246	43.3286	-7.31712	Spain	Pastoriza, Galicia	8	1730257	-	-	yes
Lissotriton helveticus	X_250	43.3286	-7.31712	Spain	Pastoriza, Galicia	8	2620066	-	-	yes
Lissotriton helveticus	X_274	43.3286	-7.31712	Spain	Pastoriza, Galicia	8	2109766	-	-	yes
Lissotriton helveticus	ERG135_Th109	43.5445	-6.24584	Spain	Esqueiro, Asturias	9	1028383	-	yes	yes
Lissotriton helveticus	MGP244_Th38	43.2203	-5.56968	Spain	Tolivia-Pola de Laviana, Asturias	10	4929183	-	yes	yes
Lissotriton helveticus	MGP225_Th19	42.7049	-3.11835	Spain	Obarenes-Encio, Burgos	11	2449965	-	yes	yes
Lissotriton helveticus	ERG39_Th76	42.2357	-3.10694	Spain	Pozo Negro, Burgos	12	1653752	-	yes	yes
Lissotriton helveticus	CAM8_Th104	42.3525	-2.72458	Spain	Camprovín, La Rioja	13	2273873	-	yes	yes
Lissotriton helveticus	URD12_Th101	42.8815	-2.13724	Spain	Urdiaín, Navarra	14	2352009	-	yes	yes
Lissotriton helveticus	URD8_Th97	42.8815	-2.13724	Spain	Urdiaín, Navarra	14	3722158	-	yes	yes
Lissotriton helveticus	URD10_Th99	42.8815	-2.13724	Spain	Urdiaín, Navarra	14	1944735	-	-	yes
Lissotriton helveticus	URD11_Th100	42.8815	-2.13724	Spain	Urdiaín, Navarra	14	1980629	-	-	yes
Lissotriton helveticus	URD9_Th98	42.8815	-2.13724	Spain	Urdiaín, Navarra	14	2100856	-	-	yes
Lissotriton helveticus	BEO1_Th90	42.918	-1.72751	Spain	Beorburu, Navarra	15	1823694	-	yes	yes
Lissotriton helveticus	BEO2_Th91	42.918	-1.72751	Spain	Beorburu, Navarra	15	3106031	-	-	yes
Lissotriton helveticus	BEO3_Th92	42.918	-1.72751	Spain	Beorburu, Navarra	15	2702173	-	yes	yes
Lissotriton helveticus	ERG162_Th118	42.6141	-1.17186	Spain	Sos del Rey Católico, Aragon	16	1163910	-	yes	yes
Lissotriton helveticus	ERG163_Th119	42.6141	-1.17186	Spain	Sos del Rey Católico, Aragon	16	1253323	-	yes	yes
Lissotriton helveticus	IMS3954	43.0143	-0.916119	France	Larrau, France	17	2713733	-	yes	yes
Lissotriton helveticus	IMS3955	43.0143	-0.916119	France	Larrau, France	17	1217822	-	yes	yes
Lissotriton helveticus	ERG154_Th116	41.6417	-0.896122	Spain	Falda del Moncayo, Aragon	18	1018639	-	yes	yes
Lissotriton helveticus	CN11380	41.6066	-0.759054	Spain	Zaragoza, Aragon, Aragon	19	3174749	-	yes	yes
Lissotriton helveticus	CN12297	41.6066	-0.759054	Spain	Zaragoza, Aragon	19	5842541	-	yes	yes
Lissotriton helveticus	CN12831	41.6066	-0.759054	Spain	Zaragoza, Aragon	19	2730559	-	-	yes
Lissotriton helveticus	CN19476	41.6066	-0.759054	Spain	Zaragoza, Aragon	19	3676614	-	-	yes
Lissotriton helveticus	AV0030	40.6432	0.547242	Spain	Montsià, Catalonia	20	1989709	-	-	yes
Lissotriton helveticus	AV0043	40.6432	0.547242	Spain	Montsià, Catalonia	20	4973247	-	yes	yes
Lissotriton helveticus	AV0054	40.6432	0.547242	Spain	Montsià, Catalonia	20	7463021	-	-	yes
Lissotriton helveticus	AV0061	40.6432	0.547242	Spain	Montsià, Catalonia	20	1122710	-	-	yes
Lissotriton helveticus	CN11388	40.6432	0.547242	Spain	Montsià, Catalonia	20	743123	-	-	yes
Lissotriton helveticus	CN12468	40.6432	0.547242	Spain	Montsià, Catalonia	20	4340786	-	yes	yes
Lissotriton helveticus	CN12486	40.6432	0.547242	Spain	Montsià, Catalonia	20	2396287	-	-	yes
Lissotriton helveticus	CN12489	40.6432	0.547242	Spain	Montsià, Catalonia	20	1797103	-	-	yes
Lissotriton helveticus	CN12491	40.6432	0.547242	Spain	Montsià, Catalonia	20	3737333	yes	-	yes
Lissotriton helveticus	CN13201	42.7158	0.773417	Spain	Vall d'Aran, Catalonia	21	1236004	-	-	yes
Lissotriton helveticus	CN13247	42.7158	0.773417	Spain	Vall d'Aran, Catalonia	21	760403	-	-	yes
Lissotriton helveticus	CN13272	42.7158	0.773417	Spain	Vall d'Aran, Catalonia	21	696507	-	-	yes
Lissotriton helveticus	CN13273	42.7158	0.773417	Spain	Vall d'Aran, Catalonia	21	2199328	-	-	yes
Lissotriton helveticus	CN13364	42.7158	0.773417	Spain	Vall d'Aran, Catalonia	21	926566	-	-	yes
Lissotriton helveticus	CN13367	42.7158	0.773417	Spain	Vall d'Aran, Catalonia	21	1853079	-	-	yes
Lissotriton helveticus	CN13378	42.7158	0.773417	Spain	Vall d'Aran, Catalonia	21	2552042	-	-	yes
Lissotriton helveticus	CN13379	42.7158	0.773417	Spain	Vall d'Aran, Catalonia	21	2310234	-	yes	yes
Lissotriton helveticus	CN13380	42.7158	0.773417	Spain	Vall d'Aran, Catalonia	21	2981725	-	yes	yes
Lissotriton helveticus	366_1	42.7092	0.814026	Spain	Vilac, Catalonia	22	3493754	-	-	yes
Lissotriton helveticus	392	42.7092	0.814026	Spain	Vilac, Catalonia	22	4369236	-	yes	yes
Lissotriton helveticus	CN12822	42.7092	0.814026	Spain	Vilac, Catalonia	22	1673519	-	-	yes
Lissotriton helveticus	CN12860	42.7092	0.814026	Spain	Vilac, Catalonia	22	1326277	-	-	yes
Lissotriton helveticus	CN12862	42.7092	0.814026	Spain	Vilac, Catalonia	22	1529013	-	-	yes
Lissotriton helveticus	CN12866	42.7092	0.814026	Spain	Vilac, Catalonia	22	3002669	-	-	yes
Lissotriton helveticus	CN12874	42.7092	0.814026	Spain	Vilac, Catalonia	22	4299983	-	yes	yes
Lissotriton helveticus	CN22870	42.7092	0.814026	Spain	Vilac, Catalonia	22	2074340	-	-	yes
Lissotriton helveticus	ART1_Th88	42.7	0.862762	Spain	Arties, Catalonia	23	2627061	-	yes	yes
Lissotriton helveticus	ART2_Th89	42.7	0.862762	Spain	Arties, Catalonia	23	4162136	-	yes	yes
Lissotriton helveticus	CN12844	42.7367	0.844437	Spain	Dalt Vilac, Catalonia	24	2609007	-	-	yes
Lissotriton helveticus	CN12856	42.7367	0.844437	Spain	Dalt Vilac, Catalonia	24	4290476	-	-	yes
Lissotriton helveticus	CN12859	42.7367	0.844437	Spain	Dalt Vilac, Catalonia	24	2508084	-	-	yes
Lissotriton helveticus	CN12861	42.7367	0.844437	Spain	Dalt Vilac, Catalonia	24	3402362	-	yes	yes
Lissotriton helveticus	CN12875	42.7367	0.844437	Spain	Dalt Vilac, Catalonia	24	1915546	-	-	yes
Lissotriton helveticus	CN12912	42.7367	0.844437	Spain	Dalt Vilac, Catalonia	24	4082497	-	yes	yes
Lissotriton helveticus	CN12821	42.7661	0.911408	Spain	Liat, Catalonia	25	2356638	-	yes	yes
Lissotriton helveticus	CN12899	42.7661	0.911408	Spain	Liat, Catalonia	25	5398647	-	yes	yes
Lissotriton helveticus	450_1	42.6896	1.30024	Spain	Naorte, Catalonia	26	3287056	-	yes	yes
Lissotriton helveticus	450_2	42.6896	1.30024	Spain	Naorte, Catalonia	26	2250863	-	yes	yes
Lissotriton helveticus	ERG802	42.7627	1.35854	France	Aulus les Bains, France	27	2247036	-	yes	yes
Lissotriton helveticus	CN12818	42.37	1.75803	Spain	Bellver de Cerdanya, Catalonia	28	1127564	-	-	yes
Lissotriton helveticus	CN12854	42.37	1.75803	Spain	Bellver de Cerdanya, Catalonia	28	846337	-	-	yes
Lissotriton helveticus	CN12896	42.37	1.75803	Spain	Bellver de Cerdanya, Catalonia	28	2651439	-	-	yes
Lissotriton helveticus	CN12982	42.37	1.75803	Spain	Bellver de Cerdanya, Catalonia	28	3431445	-	-	yes
Lissotriton helveticus	CN12997	42.37	1.75803	Spain	Bellver de Cerdanya, Catalonia	28	5285996	-	yes	yes
Lissotriton helveticus	CN13013	42.37	1.75803	Spain	Bellver de Cerdanya, Catalonia	28	5241267	-	-	yes
Lissotriton helveticus	CN13090	42.37	1.75803	Spain	Bellver de Cerdanya, Catalonia	28	4224708	-	yes	yes
Lissotriton helveticus	BEV11009	43.8168	3.7867	France	Mare de St-Etienne de Gabriac Amont, France	29	2548742	-	-	yes
Lissotriton helveticus	BEV11010	43.8168	3.7867	France	Mare de St-Etienne de Gabriac Amont, France	29	2663221	-	yes	yes
Lissotriton helveticus	BEV11011	43.8168	3.7867	France	Mare de St-Etienne de Gabriac Amont, France	29	4033862	-	yes	yes
Lissotriton helveticus	BEV13857	44.817	4.178	France	Sainte-Eulalie, France	30	1272166	-	yes	yes
Lissotriton helveticus	BEV13858	44.817	4.178	France	Sainte-Eulalie, France	30	1459270	-	yes	yes
Lissotriton helveticus	BEV15325	47.9337	-0.10608	France	Chantenay-Villedieu, France	31	1687518	-	yes	yes
Lissotriton helveticus	BEV15326	47.9337	-0.10608	France	Mare M132-02, Chantenay-Villedieu, France	31	1787272	-	yes	yes
Lissotriton helveticus	BEV15308	48.0126	-1.0123	France	Site de Beaulieu, France	32	1080867	-	-	yes
Lissotriton helveticus	BEV15309	48.0126	-1.0123	France	Site de Beaulieu, France	32	2823284	-	yes	yes
Lissotriton helveticus	BEV15310	48.0126	-1.0123	France	Site de Beaulieu, France	32	1332101	-	yes	yes
Lissotriton helveticus	BEV14989	48.0132	-1.07289	France	Brielles, France	33	1002007	-	yes	yes
Lissotriton helveticus	Lh4	50.6375	3.95988	Belgium	Enghien, Belgium	34	3477535	-	-	yes
Lissotriton helveticus	Lh5	50.6375	3.95988	Belgium	Enghien, Belgium	34	2830878	-	yes	yes
Lissotriton helveticus	Lh6	50.6375	3.95988	Belgium	Enghien, Belgium	34	1983520	-	yes	yes
Lissotriton helveticus	Lh1	50.1374	5.45268	Belgium	Marche en Famenne, Belgium	35	2147409	-	yes	yes
Lissotriton helveticus	Lh2	50.1374	5.45268	Belgium	Marche en Famenne, Belgium	35	1746220	-	yes	yes
Lissotriton helveticus	Lh3	50.1374	5.45268	Belgium	Marche en Famenne, Belgium	35	4025980	-	-	yes
Lissotriton helveticus	LH_T_01	50.6726	7.08862	Germany	kottenforst, Germany	36	1336519	-	-	yes
Lissotriton helveticus	LH_T_02	50.6726	7.08862	Germany	kottenforst, Germany	36	2911301	-	-	yes
Lissotriton helveticus	LH_T_03	50.6726	7.08862	Germany	kottenforst, Germany	36	4459486	yes	yes	yes
Lissotriton helveticus	LH_T_05	50.6726	7.08862	Germany	kottenforst, Germany	36	3088410	-	-	yes
Lissotriton helveticus	LH_T_06	50.6726	7.08862	Germany	kottenforst, Germany	36	3448808	-	yes	yes
Lissotriton helveticus	CN11493	41.8688	2.30518	Spain	Taradell, Catalonia	37	2972704	-	yes	yes
Lissotriton helveticus	CN11501	41.8688	2.30518	Spain	Taradell, Catalonia	37	3381903	-	yes	yes
Lissotriton helveticus	CN11530	41.8688	2.30518	Spain	Taradell, Catalonia	37	3283554	-	-	yes
Lissotriton helveticus	CN12470	41.9405	2.39327	Spain	Vilanova de Sau, Catalonia	38	1228544	-	-	yes
Lissotriton helveticus	CN12487	41.9405	2.39327	Spain	Vilanova de Sau, Catalonia	38	1121618	-	-	yes
Lissotriton helveticus	CN12922	41.9405	2.39327	Spain	Vilanova de Sau, Catalonia	38	4378107	-	yes	yes
Lissotriton helveticus	CN12925	41.9405	2.39327	Spain	Vilanova de Sau, Catalonia	38	3978603	-	yes	yes
Lissotriton helveticus	CN12954	41.9405	2.39327	Spain	Vilanova de Sau, Catalonia	38	3420120	-	-	yes
Lissotriton helveticus	CN12960	41.9405	2.39327	Spain	Vilanova de Sau, Catalonia	38	2338135	-	-	yes
Lissotriton helveticus	CN11364	42.0642	2.47211	Spain	Bassa de la Rosta, Catalonia, Catalonia	39	3381686	-	-	yes
Lissotriton helveticus	CN11368	42.0642	2.47211	Spain	Bassa de la Rosta, Catalonia, Catalonia	39	2641714	-	-	yes
Lissotriton helveticus	CN11369	42.0642	2.47211	Spain	Bassa de la Rosta, Catalonia, Catalonia	39	2827078	-	-	yes
Lissotriton helveticus	CN11371	42.0642	2.47211	Spain	Bassa de la Rosta, Catalonia, Catalonia	39	578332	-	-	yes
Lissotriton helveticus	CN11374	42.0642	2.47211	Spain	Bassa de la Rosta, Catalonia, Catalonia	39	2508165	-	-	yes
Lissotriton helveticus	CN11386	42.0642	2.47211	Spain	Bassa de la Rosta, Catalonia	39	4658594	-	yes	yes
Lissotriton helveticus	CN11390	42.0642	2.47211	Spain	Bassa de la Rosta, Catalonia	39	4467210	-	yes	yes
Lissotriton helveticus	CN11391	42.0642	2.47211	Spain	Bassa de la Rosta, Catalonia	39	2260293	-	-	yes
Lissotriton helveticus	CN11395	42.0642	2.47211	Spain	Bassa de la Rosta, Catalonia	39	3708200	-	-	yes
Lissotriton helveticus	CN12310	42.1705	2.35243	Spain	Vallfogona de Ripollès, Catalonia	40	2161950	-	-	yes
Lissotriton helveticus	CN12907	42.1705	2.35243	Spain	Vallfogona de Ripollès, Catalonia	40	1635313	-	-	yes
Lissotriton helveticus	CN12917	42.1705	2.35243	Spain	Vallfogona de Ripollès, Catalonia	40	2974974	-	yes	yes
Lissotriton helveticus	CN12928	42.1705	2.35243	Spain	Vallfogona de Ripollès, Catalonia	40	638069	-	-	yes
Lissotriton helveticus	CN12937	42.1705	2.35243	Spain	Vallfogona de Ripollès, Catalonia	40	3356573	-	yes	yes
Lissotriton helveticus	CN12938	42.1705	2.35243	Spain	Vallfogona de Ripollès, Catalonia	40	2507325	-	-	yes
Lissotriton helveticus	CN12291	42.1452	2.51064	Spain	Garrotxa, Catalonia	41	3123402	-	yes	yes
Lissotriton helveticus	GP2_1	42.1452	2.51064	Spain	Garrotxa, Catalonia	41	2233956	-	yes	yes
Lissotriton helveticus	GP2_2	42.1452	2.51064	Spain	Garrotxa, Catalonia	41	726107	-	-	yes
Lissotriton helveticus	GP2_4	42.1452	2.51064	Spain	Garrotxa, Catalonia	41	1120807	-	-	yes
Lissotriton helveticus	CN11451	42.0911	2.60626	Spain	Sant Aniol de Finestres, Catalonia	42	2451480	-	-	yes
Lissotriton helveticus	CN11455	42.0911	2.60626	Spain	Sant Aniol de Finestres, Catalonia	42	2604213	-	-	yes
Lissotriton helveticus	CN11464	42.0911	2.60626	Spain	Sant Aniol de Finestres, Catalonia	42	3410280	-	yes	yes
Lissotriton helveticus	CN11469	42.0911	2.60626	Spain	Sant Aniol de Finestres, Catalonia	42	2394470	-	-	yes
Lissotriton helveticus	CN11524	42.0911	2.60626	Spain	Sant Aniol de Finestres, Catalonia	42	4187074	-	yes	yes
Lissotriton helveticus	CN11527	42.0911	2.60626	Spain	Sant Aniol de Finestres, Catalonia	42	1344232	-	-	yes
Lissotriton helveticus	CN11639	42.2009	2.8333	Spain	Cabanelles, Catalonia	43	2313318	-	-	yes
Lissotriton helveticus	CN11642	42.2009	2.8333	Spain	Cabanelles, Catalonia	43	2666976	-	-	yes
Lissotriton helveticus	CN11644	42.2009	2.8333	Spain	Cabanelles, Catalonia	43	1303231	-	-	yes
Lissotriton helveticus	CN11645	42.2009	2.8333	Spain	Cabanelles, Catalonia	43	3763175	-	-	yes
Lissotriton helveticus	CN11648	42.2009	2.8333	Spain	Cabanelles, Catalonia	43	2174139	-	-	yes
Lissotriton helveticus	CN11650	42.2009	2.8333	Spain	Cabanelles, Catalonia	43	3895297	-	yes	yes
Lissotriton helveticus	CN11662	42.2009	2.8333	Spain	Cabanelles, Catalonia	43	5473119	-	yes	yes
Lissotriton helveticus	CN11664	42.2009	2.8333	Spain	Cabanelles, Catalonia	43	2150823	-	-	yes
Lissotriton helveticus	CN11665	42.2009	2.8333	Spain	Cabanelles, Catalonia	43	3097645	-	-	yes
Lissotriton helveticus	CN11372	42.1938	2.95093	Spain	Garrigàs, Catalonia	44	1065819	-	-	yes
Lissotriton helveticus	CN11547	42.1938	2.95093	Spain	Garrigàs, Catalonia	44	2978124	-	yes	yes
Lissotriton helveticus	CN11548	42.1938	2.95093	Spain	Garrigàs, Catalonia	44	823635	-	-	yes
Lissotriton helveticus	CN11616	42.1938	2.95093	Spain	Garrigàs, Catalonia	44	6916107	-	yes	yes
Lissotriton helveticus	CN11619	42.1938	2.95093	Spain	Garrigàs, Catalonia	44	1352831	-	-	yes
Lissotriton helveticus	CN11624	42.1938	2.95093	Spain	Garrigàs, Catalonia	44	1012078	-	-	yes
Lissotriton helveticus	PAL1_Th83	41.8605	3.12539	Spain	Palamós, Girona, Catalonia	45	2433040	-	-	yes
Lissotriton helveticus	PAL2_Th84	41.8605	3.12539	Spain	Palamós, Girona, Catalonia	45	2536976	-	-	yes
Lissotriton helveticus	PAL3_Th85	41.8605	3.12539	Spain	Palamós, Girona, Catalonia	45	2861933	-	yes	yes
Lissotriton helveticus	PAL4_Th86	41.8605	3.12539	Spain	Palamós, Girona, Catalonia	45	5351648	-	yes	yes
Lissotriton helveticus	PAL5_Th87	41.8605	3.12539	Spain	Palamós, Girona, Catalonia	45	2253159	-	-	yes
Lissotriton helveticus	CN12287	41.8366	3.06201	Spain	Platja d'Aro, Catalonia	46	2861288	-	yes	yes
Lissotriton helveticus	CN12300	41.8366	3.06201	Spain	Platja d'Aro, Catalonia	46	1924953	-	-	yes
Lissotriton helveticus	CN12302	41.8366	3.06201	Spain	Platja d'Aro, Catalonia	46	3542150	-	yes	yes
Lissotriton helveticus	CN12304	41.8366	3.06201	Spain	Platja d'Aro, Catalonia	46	1128764	-	-	yes
Lissotriton helveticus	CN12334	41.8366	3.06201	Spain	Platja d'Aro, Catalonia	46	507302	-	-	yes
Lissotriton helveticus	CN12478	41.8366	3.06201	Spain	Platja d'Aro, Catalonia	46	1456722	-	-	yes
Lissotriton helveticus	CN12484	41.8366	3.06201	Spain	Platja d'Aro, Catalonia	46	2332563	-	-	yes
Lissotriton helveticus	CN12884	41.8242	2.68083	Spain	Riudarenes, Catalonia	47	3321540	-	yes	yes
Lissotriton helveticus	CN12915	41.8242	2.68083	Spain	Riudarenes, Catalonia	47	1846224	-	-	yes
Lissotriton helveticus	CN12920	41.8242	2.68083	Spain	Riudarenes, Catalonia	47	2677033	-	-	yes
Lissotriton helveticus	CN12923	41.8242	2.68083	Spain	Riudarenes, Catalonia	47	3014984	-	yes	yes
Lissotriton helveticus	CN12469	41.686	2.68765	Spain	Can Trobat, Catalonia	48	1073790	-	-	yes
Lissotriton helveticus	CN12471	41.686	2.68765	Spain	Can Trobat, Catalonia	48	1449135	-	-	yes
Lissotriton helveticus	CN12477	41.686	2.68765	Spain	Can Trobat, Catalonia	48	662469	-	-	yes
Lissotriton helveticus	CN12497	41.686	2.68765	Spain	Can Trobat, Catalonia	48	2829219	-	yes	yes
Lissotriton helveticus	CN12903	41.686	2.68765	Spain	Can Trobat, Catalonia	48	1100005	-	-	yes
Lissotriton helveticus	CN12906	41.686	2.68765	Spain	Can Trobat, Catalonia	48	2516232	-	-	yes
Lissotriton helveticus	CN12953	41.686	2.68765	Spain	Can Trobat, Catalonia	48	1883410	-	-	yes
Lissotriton helveticus	CN12964	41.686	2.68765	Spain	Can Trobat, Catalonia	48	1689944	-	-	yes
Lissotriton helveticus	CN12966	41.686	2.68765	Spain	Can Trobat, Catalonia	48	2170393	-	-	yes
Lissotriton helveticus	CN13289	41.686	2.68765	Spain	Can Trobat, Catalonia	48	4309641	-	yes	yes
Lissotriton helveticus	CN12482	41.6605	2.74102	Spain	Palafolls, Catalonia	49	2415105	-	yes	yes
Lissotriton helveticus	CN12278	41.6427	2.66407	Spain	Parc del Montnegre i el Corredor, Catalonia	50	5118624	-	-	yes
Lissotriton helveticus	CN12288	41.6427	2.66407	Spain	Parc del Montnegre i el Corredor, Catalonia	50	1774991	-	-	yes
Lissotriton helveticus	CN12289	41.6427	2.66407	Spain	Parc del Montnegre i el Corredor, Catalonia	50	4095193	-	yes	yes
Lissotriton helveticus	CN12296	41.6427	2.66407	Spain	Parc del Montnegre i el Corredor, Catalonia	50	5780329	-	yes	yes
Lissotriton helveticus	CN12298	41.6427	2.66407	Spain	Parc del Montnegre i el Corredor, Catalonia	50	4518583	-	-	yes
Lissotriton helveticus	CN12306	41.6427	2.66407	Spain	Parc del Montnegre i el Corredor, Catalonia	50	1421948	-	-	yes
Lissotriton helveticus	CN12311	41.6427	2.66407	Spain	Parc del Montnegre i el Corredor, Catalonia	50	2404767	-	-	yes
Lissotriton helveticus	CN12475	41.6427	2.66407	Spain	Parc del Montnegre i el Corredor, Catalonia	50	2295349	-	-	yes
Lissotriton helveticus	CN12495	41.6427	2.66407	Spain	Parc del Montnegre i el Corredor, Catalonia	50	2028338	-	-	yes
Lissotriton helveticus	CN12947	41.6427	2.66407	Spain	Parc del Montnegre i el Corredor, Catalonia	50	1422989	-	-	yes
Lissotriton helveticus	CN12314	41.9626	2.83144	Spain	Girona, Catalonia	51	630455	-	-	yes
Lissotriton helveticus	CN12466	41.9626	2.83144	Spain	Girona, Catalonia	51	4704299	-	yes	yes
Lissotriton helveticus	CN12474	41.9626	2.83144	Spain	Girona, Catalonia	51	686981	-	-	yes
Lissotriton helveticus	CN12485	41.9626	2.83144	Spain	Girona, Catalonia	51	2099547	-	-	yes
Lissotriton helveticus	CN12492	41.9626	2.83144	Spain	Girona, Catalonia	51	4231288	-	-	yes
Lissotriton helveticus	CN12886	41.9626	2.83144	Spain	Girona, Catalonia	51	4954171	-	yes	yes
Lissotriton boscai	CN13624	41.76	2.33	Spain	Montseny, Catalonia	outgrup	3200509	yes	-	-
Triturus marmoratus	CN19485_Tmar	41.62	2.46	Spain	Montnegre, Catalonia	outgrup	3422518	yes	-	-
Triturus marmoratus	CN19495_Tmar	41.62	2.46	Spain	Montnegre, Catalonia	outgrup	1693409	yes	-	-
Lissotriton italicus	ITA112	38.0154	15.7286	Italy	Maddona dell Oleandro, Italy	outgrup	860139	yes	-	-
Lissotriton italicus	ITA119	39.0134	16.322	italy	Motta san giovani, Italy	outgrup	8776547	yes	-	-
Lissotriton italicus	ITA94	40.0329	15.3216	italy	Madonna del ripuso, Italy	outgrup	3329480	yes	-	-
Lissotriton boscai	SPM3146	43.3612	-5.85433	Spain		outgrup	6772194	yes	-	-
Lissotriton vulgaris	SPM3188	43.7	13.8	Italy		outgrup	8092974	yes	yes	-
Lissotriton vulgaris	SPM3191	43.74	13.74	Italy		outgrup	10434119	yes	yes	-
Lissotriton vulgaris	VULG_07			Germany		outgrup	4453241	yes	yes	-
