# Supplementary material for: Phylogeographic and Genomic Insights Unveil the Evolutionary History and Post‐Glacial Recolonization Routes of the Palmate Newt (Lissotriton helveticus) Into Europe
Source: Ecol Evol. 2025 Sep 3;15(9):e71994. doi: 10.1002/ece3.71994 (PMC12406083; doi:10.1002/ece3.71994)
Supplement: Supplementary file 1 — Table S1: ece371994‐sup‐0001‐Tables.zip. Table S2: ece371994‐sup‐0001‐Tables.zip. Table S3: ece371994‐sup‐0001‐Tables.zip. [file ECE3-15-e71994-s001.zip › TableS2.IBD.xlsx]

## Sheet: Sheet1
Table S2. Intercept and slope p-values for Jackknife-based test for equality of two independent within-lineage isolation by distance regressions. The third column shows the resulting p-value of a second Jackknife-based test in which the equality of the latter and another regression over all comparisons both within- and between L. helveticus lineages is checked. Significant values in the third col…
Comparison	Intercept	Slope	Between lineage
Western Iberia vs Ebro River Basin	0.389313	0.693231	0.367139
Central Pyrenees vs Pyrenees surrounding Andorra + Europe	0.210869	0.224769	0.00304573
Pyrenees surrounding Andorra + Europe vs Eastern Iberia	0.42168	0.488808	1.17673e-08
West vs East	0.301161	1.8715e-05	2.09429e-05
