# Supplementary material for: Phylogeographic and Genomic Insights Unveil the Evolutionary History and Post‐Glacial Recolonization Routes of the Palmate Newt (Lissotriton helveticus) Into Europe
Source: Ecol Evol. 2025 Sep 3;15(9):e71994. doi: 10.1002/ece3.71994 (PMC12406083; doi:10.1002/ece3.71994)
Supplement: Supplementary file 1 — Table S1: ece371994‐sup‐0001‐Tables.zip. Table S2: ece371994‐sup‐0001‐Tables.zip. Table S3: ece371994‐sup‐0001‐Tables.zip. [file ECE3-15-e71994-s001.zip › TableS3.GLM_ENM_MODELS.xlsx]

## Sheet: Sheet1
Table S3: Model evaluation metrics of the environmental niche modelling predictions showing high sensitivity (true positive rate) and specificity (true negative rates) achieved by evaluation model.
metric.eval	cutoff	sensitivity	specificity	calibration
KAPPA	818	50.328	95.277	0.317
TSS	525	82.438	77.72	0.602
ROC	525.5	82.438	77.799	0.888
